# Supplementary material for: Bioconversion of Glycosidic Precursors from Sour Guava (Psidium friedrichsthalianum Nied.) Fruit by the Oral Microbiota into Odor-Active Volatile Compounds
Source: Molecules. 2022 Feb 14;27(4):1269. doi: 10.3390/molecules27041269 (PMC8875828; doi:10.3390/molecules27041269)
Supplement: Supplementary file 1 [file molecules-27-01269-s001.zip]

Archive with 1 entries (1 files):
- molecules-1558752-supplementary.pdf
